# Supplementary material for: Lactobacillus crispatus thrives in pregnancy hormonal milieu in a Nigerian patient cohort
Source: Sci Rep. 2021 Sep 13;11:18152. doi: 10.1038/s41598-021-96339-y (PMC8437942; doi:10.1038/s41598-021-96339-y)
Supplement: Supplementary file 5 — Supplementary Table S1. [file 41598_2021_96339_MOESM5_ESM.csv]

	SOCIO DEMOGRAPHIC AND CLINICAL CHARACTERISTICS OF SUBJECTS
SampleID	SubjectID	BMI_Kg/M2	TIMEPOINTS	AGE	GA_Week_Sample	GA_Sample	GRAVIDITY	PARITY	DELIVERY_MODE_CeaserianSection_Vaginal	GA_AT_BIRTH	PREGNANCY_LENGTH	CHILD_WEIGHT_IN_KG	CHILD_SEX_MALE_FEMALE	SMOKING	Progesterone(ng/ml)	Estradiol(pg/ml)	TERM_PRETERM	PREG_POSTPARTUM
101_S267	1	19.1	1	41	21	21_0/7	PG	0	CS	30_1/7	211	2.6	MALE	N	33	1099	PTB	PREGNANCY
102_S268	2	21	1	34	17	17_2/7	MG	1	CS	38_3/7	269	3.1	MALE	N	19.9	1032	TERM	PREGNANCY
103_S248	3	19	1	31	21	21_0/7	PG	0	CS	40_4/7	284	4.1	FEMALE	N	48	1148	TERM	PREGNANCY
104_S269	4	19.3	1	33	17	17_2/7	MG	2	CS	37_1/7	260	3.15	FEMALE	N	20.2	1074	TERM	PREGNANCY
107_S270	5	24	1	30	18	18_1/7	MG	1	VAGINAL	40_0/7	280	3.2	MALE	N	23.4	1068	TERM	PREGNANCY
108_S249	6	23	1	32	17	17_0/7	MG	3	VAGINAL	36_4/7	256	3.1	MALE	N	15.9	1051	PTB	PREGNANCY
109_S250	7	19	1	35	17	17_0/7	MG	2	CS	37_1/7	260	3.3	MALE	N	16	1097	TERM	PREGNANCY
110_S271	8	19.8	1	33	17	17_0/7	PG	0	VAGINAL	37_1/7	260	3.1	FEMALE	N	20.2	1082	TERM	PREGNANCY
111_S272	9	23	1	29	17	17_2/7	MG	3	VAGINAL	38_3/7	269	2.95	FEMALE	N	47.85	1086	TERM	PREGNANCY
112_S251	10	18.7	1	28	17	17_0/7	MG	2	VAGINAL	38_3/7	269	2.85	FEMALE	N	16.76	1038	TERM	PREGNANCY
115_S252	11	18.9	1	37	17	17_0/7	MG	3	VAGINAL	40_4/7	280	2.75	MALE	N	19.89	1046	TERM	PREGNANCY
116_S273	12	21	1	32	18	18_2/7	PG	0	CS	38_4/7	270	2.9	MALE	N	22	1047	TERM	PREGNANCY
117_S274	13	22	1	33	17	17_0/7	PG	0	VAGINAL	40_3/7	283	3.5	MALE	N	36.6	1277	TERM	PREGNANCY
118_S275	14	18.6	1	28	17	17_0/7	PG	0	VAGINAL	32_1/7	225	2.6	FEMALE	N	49.6	1101	PTB	PREGNANCY
120_S253	15	22	1	33	17	17_0/7	MG	1	VAGINAL	38_5/7	270	3.5	MALE	N	18.6	1080	TERM	PREGNANCY
121_S254	16	20	1	36	17	17_0/7	MG	3	VAGINAL	38_4/7	270	3.1	MALE	N	30.3	1059	TERM	PREGNANCY
122_S276	17	21.4	1	36	17	17_0/7	MG	2	VAGINAL	40_0/7	280	3.2	MALE	N	16.8	1082	TERM	PREGNANCY
123_S277	18	25.6	1	34	17	17_2/7	MG	2	VAGINAL	40_0/7	280	2.9	FEMALE	N	16	1156	TERM	PREGNANCY
124_S278	19	22.8	1	29	21	21_0/7	MG	1	VAGINAL	30_4/7	214	2.5	FEMALE	N	31.5	1089	PTB	PREGNANCY
125_S279	20	23.7	1	35	20	20_5/7	MG	2	VAGINAL	30_6/7	216	2.45	FEMALE	N	20	1016	PTB	PREGNANCY
126_S255	21	20.9	1	27	17	17_0/7	PG	0	CS	42_5/7	299	2.8	FEMALE	N	21.9	1068	TERM	PREGNANCY
127_S256	22	18.6	1	29	17	17_0/7	PG	0	CS	38_0/7	266	3.64	MALE	N	36.6	1152	TERM	PREGNANCY
128_S257	23	23.1	1	31	17	17_0/7	MG	2	CS	38_0/7	266	2.95	MALE	N	35.1	1023	TERM	PREGNANCY
129_S280	24	22.5	1	25	17	17_4/7	PG	0	CS	37_5/7	264	3.6	FEMALE	N	34.5	1095	TERM	PREGNANCY
131_S281	25	21.9	1	32	18	18_1/7	MG	2	VAGINAL	38_0/7	266	3	FEMALE	N	17.2	1074	TERM	PREGNANCY
132_S282	26	22.4	1	36	20	20_0/7	PG	0	CS	40_0/7	280	3.1	MALE	N	45	1214	TERM	PREGNANCY
133_S258	27	21.8	1	35	17	17_0/7	MG	3	CS	40_4/7	284	3.8	FEMALE	N	18.6	1032	TERM	PREGNANCY
137_S259	28	21.3	1	29	17	17_1/7	MG	2	VAGINAL	40_5/7	285	3.45	MALE	N	64.5	1171	TERM	PREGNANCY
138_S283	29	19.9	1	36	21	21_0/7	MG	1	CS	42_0/7	294	3.5	MALE	N	31.5	1095	TERM	PREGNANCY
139_S260	30	20.8	1	29	17	17_0/7	PG	0	CS	40_3/7	283	3.5	MALE	N	23.2	1089	TERM	PREGNANCY
141_S261	31	21.4	1	25	17	17_0/7	MG	1	VAGINAL	41_0/7	287	3.4	FEMALE	N	40.5	1112	TERM	PREGNANCY
142_S262	32	22.7	1	26	17	17_0/7	PG	0	CS	40_4/7	284	3.65	FEMALE	N	64.35	1148	TERM	PREGNANCY
143_S284	33	20.1	1	30	19	19_3/7	MG	1	VAGINAL	38_0/7	266	3.7	MALE	N	33	1047	TERM	PREGNANCY
146_S263	34	18.2	1	24	17	17_1/7	PG	0	VAGINAL	38_5/7	271	3.55	MALE	N	60.6	1152	TERM	PREGNANCY
149_S264	35	20.9	1	32	17	17_0/7	MG	2	CS	39_5/7	278	3.1	MALE	N	23.2	1055	TERM	PREGNANCY
151_S265	36	25.4	1	27	17	17_0/7	MG	1	CS	36_3/7	255	2.7	FEMALE	N	40.5	1082	PTB	PREGNANCY
P1210_S266	37	21.7	1	37	21	21_0/7	MG	1	VAGINAL	30_4/7	214	2.45	MALE	N	24.3	1016	PTB	PREGNANCY
P5418_S321	38	18.9	1	38	20	20_6/7	MG	3	VAGINAL	30_3/7	213	2.4	FEMALE	N	15.9	1038	PTB	PREGNANCY
208_S286	6	23	2	32	27	27_0/7	MG	3	VAGINAL	36_4/7	256	3.1	MALE	N	62.85	1199	PTB	PREGNANCY
209_S287	7	19	2	35	27	27_0/7	MG	2	CS	37_1/7	260	3.3	MALE	N	35.3	1216	TERM	PREGNANCY
211_S301	9	23	2	29	27	27_0/7	MG	3	VAGINAL	38_3/7	269	2.95	FEMALE	N	72.5	1311	TERM	PREGNANCY
212_S288	10	18.7	2	28	27	27_0/7	MG	2	VAGINAL	38_3/7	269	2.85	FEMALE	N	45	1097	TERM	PREGNANCY
215_S289	11	18.9	2	37	27	27_0/7	MG	3	VAGINAL	40_4/7	280	2.75	MALE	N	55.2	1188	TERM	PREGNANCY
218_S302	14	18.6	2	28	27	27_0/7	PG	0	VAGINAL	32_1/7	225	2.6	FEMALE	N	61.5	1140	PTB	PREGNANCY
220_S290	15	22	2	33	27	27_0/7	MG	1	VAGINAL	38_4/7	270	3.5	MALE	N	34.2	1197	TERM	PREGNANCY
221_S291	16	20	2	36	27	27_0/7	MG	3	VAGINAL	38_4/7	270	3.1	MALE	N	67.05	1180	TERM	PREGNANCY
226_S292	21	20.9	2	27	27	27_0/7	PG	0	CS	42_5/7	299	2.8	FEMALE	N	51	1099	TERM	PREGNANCY
227_S293	22	18.6	2	29	27	27_0/7	PG	0	CS	38_0/7	266	3.64	MALE	N	67.5	1222	TERM	PREGNANCY
228_S294	23	23.1	2	31	27	27_0/7	MG	2	CS	38_0/7	266	2.95	MALE	N	62.1	1194	TERM	PREGNANCY
229_S303	24	22.5	2	25	27	27_4/7	PG	0	CS	37_5/7	264	3.6	FEMALE	N	68.25	1201	TERM	PREGNANCY
233_S295	27	21.8	2	35	27	27_0/7	MG	3	VAGINAL	40_4/7	284	3.8	FEMALE	N	46.5	1142	TERM	PREGNANCY
237_S296	28	21.3	2	29	27	27_1/7	MG	2	VAGINAL	40_5/7	285	3.45	MALE	N	89.1	1290	TERM	PREGNANCY
239_S297	30	20.8	2	29	27	27_0/7	PG	0	CS	40_3/7	283	3.5	MALE	N	55.2	1152	TERM	PREGNANCY
241_S298	31	21.4	2	25	27	27_0/7	MG	1	VAGINAL	41_0/7	287	3.4	FEMALE	N	62.1	1231	TERM	PREGNANCY
242_S299	32	22.7	2	26	27	27_0/7	PG	0	VAGINAL	40_4/7	284	3.65	FEMALE	N	73.2	1278	TERM	PREGNANCY
246_S300	34	18.2	2	24	27	27_1/7	PG	0	VAGINAL	38_5/7	271	3.55	MALE	N	85.7	1226	TERM	PREGNANCY
303_S305	3	19	3	31	39	39_1/7	PG	0	CS	40_4/7	284	4.1	FEMALE	N	86.9	1226	TERM	PREGNANCY
308_S306	6	23	3	32	36	36_0/7	MG	3	VAGINAL	36_4/7	256	3.1	MALE	N	71.4	1209	PTB	PREGNANCY
312_S307	10	18.7	3	28	37	37_0/7	MG	2	VAGINAL	38_3/7	269	2.85	FEMALE	N	66.9	1123	TERM	PREGNANCY
315_S308	11	18.9	3	37	36	36_6/7	MG	3	VAGINAL	40_4/7	280	2.75	MALE	N	85.7	1200	TERM	PREGNANCY
320_S309	15	22	3	33	37	37_0/7	MG	1	VAGINAL	38_5/7	271	3.5	MALE	N	72.5	1222	TERM	PREGNANCY
321_S310	16	20	3	36	37	37_0/7	MG	3	VAGINAL	38_4/7	270	3.1	MALE	N	101.9	1222	TERM	PREGNANCY
326_S311	21	20.9	3	27	37	37_0/7	PG	0	CS	42_5/7	299	2.8	FEMALE	N	66.8	1188	TERM	PREGNANCY
327_S312	22	18.6	3	29	37	37_0/7	PG	0	CS	38_0/7	266	3.64	MALE	N	83.9	1300	TERM	PREGNANCY
328_S313	23	23.1	3	31	37	37_0/7	MG	2	CS	38_0/7	266	2.95	MALE	N	83.1	1305	TERM	PREGNANCY
333_S314	27	21.8	3	35	37	37_0/7	MG	3	VAGINAL	40_4/7	284	3.8	FEMALE	N	76.2	1199	TERM	PREGNANCY
339_S315	30	20.8	3	29	37	37_0/7	PG	0	CS	40_3/7	283	3.5	MALE	N	67.5	1216	TERM	PREGNANCY
341_S316	31	21.4	3	25	36	36_5/7	MG	1	VAGINAL	41_0/7	287	3.4	FEMALE	N	84	1270	TERM	PREGNANCY
342_S317	32	22.7	3	26	37	37_0/7	PG	0	VAGINAL	40_4/7	284	3.65	FEMALE	N	91.5	1298	TERM	PREGNANCY
346_S318	34	18.2	3	24	37	37_0/7	PG	0	VAGINAL	38_5/7	271	3.55	MALE	N	102.3	1313	TERM	PREGNANCY
349_S319	35	20.9	3	32	37	37_0/7	MG	2	CS	39_5/7	278	3.1	MALE	N	82.4	1201	TERM	PREGNANCY
351_S320	36	25.4	3	27	36	36_0/7	MG	1	CS	36_3/7	255	2.7	FEMALE	N	73.1	1194	PTB	PREGNANCY
402_S338	2	21	4	34	6WEEKSPOSTPARTUM	6_0/7	MG	1	CS	38_3/7	269	3.1	MALE	N	2.5	80	TERM	POSTPARTUM
403_S322	3	19	4	31	6WEEKSPOSTPARTUM	6_0/7	PG	0	CS	40_4/7	284	4.1	FEMALE	N	2.1	45.7	TERM	POSTPARTUM
408_S323	6	23	4	32	6WEEKSPOSTPARTUM	6_3/7	MG	3	VAGINAL	36_4/7	256	3.1	MALE	N	0.6	50	PTB	POSTPARTUM
411_S339	9	23	4	29	6WEEKSPOSTPARTUM	6_0/7	MG	3	VAGINAL	38_3/7	269	2.95	FEMALE	N	1.9	37.7	TERM	POSTPARTUM
412_S325	10	18.7	4	28	6WEEKSPOSTPARTUM	6_3/7	MG	2	VAGINAL	38_3/7	269	2.85	FEMALE	N	0.3	50.7	TERM	POSTPARTUM
415_S326	11	18.9	4	37	6WEEKSPOSTPARTUM	6_0/7	MG	3	VAGINAL	40_4/7	280	2.75	MALE	N	0.2	38.1	TERM	POSTPARTUM
421_S327	16	20	4	36	6WEEKSPOSTPARTUM	6_1/7	MG	3	VAGINAL	38_4/7	270	3.1	MALE	N	1.5	80.6	TERM	POSTPARTUM
426_S328	21	20.9	4	27	6WEEKSPOSTPARTUM	6_0/7	PG	0	CS	42_5/7	299	2.8	FEMALE	N	0.7	44	TERM	POSTPARTUM
427_S329	22	18.6	4	29	6WEEKSPOSTPARTUM	6_0/7	PG	0	CS	38_0/7	266	3.64	MALE	N	1	38.6	TERM	POSTPARTUM
428_S330	23	23.1	4	31	6WEEKSPOSTPARTUM	6_0/7	MG	2	CS	38_0/7	266	2.95	MALE	N	0.4	41.7	TERM	POSTPARTUM
429_S340	24	22.5	4	25	6WEEKSPOSTPARTUM	6_0/7	PG	0	CS	37_5/7	264	3.6	FEMALE	N	1.7	51.9	TERM	POSTPARTUM
433_S331	27	21.8	4	35	6WEEKSPOSTPARTUM	6_1/7	MG	3	VAGINAL	40_4/7	284	3.8	FEMALE	N	1.4	70.9	TERM	POSTPARTUM
438_S341	29	19.9	4	36	6WEEKSPOSTPARTUM	6_0/7	MG	1	CS	42_0/7	294	3.5	MALE	N	1.1	35.3	TERM	POSTPARTUM
439_S332	30	20.8	4	29	6WEEKSPOSTPARTUM	6_0/7	PG	0	CS	40_3/7	283	3.5	MALE	N	1.2	44.7	TERM	POSTPARTUM
441_S333	31	21.4	4	25	6WEEKSPOSTPARTUM	6_0/7	MG	1	VAGINAL	41_0/7	287	3.4	FEMALE	N	0.3	39.6	TERM	POSTPARTUM
442_S334	32	22.7	4	26	6WEEKSPOSTPARTUM	6_0/7	PG	0	VAGINAL	40_4/7	284	3.65	FEMALE	N	2.1	60.8	TERM	POSTPARTUM
445_S342	38	18.9	4	34	6WEEKSPOSTPARTUM	6_0/7	MG	3	VAGINAL	30_3/7	213	2.4	FEMALE	N	1	42.2	PTB	POSTPARTUM
446_S335	34	18.2	4	24	6WEEKSPOSTPARTUM	6_0/7	PG	0	VAGINAL	38_5/7	271	3.55	MALE	N	0.6	35.3	TERM	POSTPARTUM
449_S336	35	20.9	4	32	6WEEKSPOSTPARTUM	6_0/7	MG	2	CS	39_5/7	278	3.1	MALE	N	0.8	80	TERM	POSTPARTUM
451_S337	36	25.4	4	27	6WEEKSPOSTPARTUM	6_0/7	MG	1	CS	36_3/7	255	2.7	FEMALE	N	2	55.5	PTB	POSTPARTUM
